# Supplementary material for: Long-Term Vegan Meditation Improved Human Gut Microbiota
Source: Evid Based Complement Alternat Med. 2020 Jul 5;2020:9517897. doi: 10.1155/2020/9517897 (PMC7358775; doi:10.1155/2020/9517897)
Supplement: Supplementary Materials — Supplemental Table 1: general information. Supplemental Table 2: blood routine. Supplemental Table 3: blood biochemical indicators. Supplemental Table 4: MetagenomeSeq Significa. Supplemental Table 5: envfit environmental factor table of person algorithm. Supplemental Table 6: VIF Variance Expansion Factor Analysis Screening Preserves 18 Environmental Factors. Supplemental Figure 1: P CoA analysis of intestinal micro-organisms at OTU level in meditation group and control group. Supplemental Figure 2: LDA discriminant analysis on the significantly enriched genus at genus level at a threshold of 4. [file 9517897.f1.zip]

Archive with 7 entries (7 files):
- 9517897.f1/Supplementary Figure 1.eps
- 9517897.f1/Supplementary Figure 2.eps
- 9517897.f1/supplementary figure.doc
- 9517897.f1/Supplementary tables.docx
- 9517897.f1/Table2 Blood routine.xlsx
- 9517897.f1/Table3 Blood biochemical indicators.xlsx
- 9517897.f1/Table4 MetagenomeSeq Significa.xlsx
