# Supplementary material for: Long-Term Vegan Meditation Improved Human Gut Microbiota
Source: Evid Based Complement Alternat Med. 2020 Jul 5;2020:9517897. doi: 10.1155/2020/9517897 (PMC7358775; doi:10.1155/2020/9517897)
Supplement: Supplementary Materials — Supplemental Table 1: general information. Supplemental Table 2: blood routine. Supplemental Table 3: blood biochemical indicators. Supplemental Table 4: MetagenomeSeq Significa. Supplemental Table 5: envfit environmental factor table of person algorithm. Supplemental Table 6: VIF Variance Expansion Factor Analysis Screening Preserves 18 Environmental Factors. Supplemental Figure 1: P CoA analysis of intestinal micro-organisms at OTU level in meditation group and control group. Supplemental Figure 2: LDA discriminant analysis on the significantly enriched genus at genus level at a threshold of 4. [file 9517897.f1.zip › 9517897.f1/Table2 Blood routine.xlsx]

## Sheet: Table2
Table2 Blood routine
Group	WBC(10^9/L)			RBC(10^12/L)			HGB(g/L)			HCT(%)			PLT(10^9/L)			MPV(fL)			PCT()			MCV(fL)			MCH(pg)			MCHC(g/L)			NEUT%(%)			LYMPH%(%)			MONO%(%)			EO%(%)			BASO%(%)			NEUT#(10^9/L)			LYMPH#(10^9/L)
	mean	SD	P-value	mean	SD	P-value	mean	SD	P-value	mean	SD	P-value	mean	SD	P-value	mean	SD	P-value	mean	SD	P-value	mean	SD	P-value	mean	SD	P-value	mean	SD	P-value	mean	SD	P-value	mean	SD	P-value	mean	SD	P-value	mean	SD	P-value	mean	SD	P-value	mean	SD	P-value	mean
Meditation	5.536	1.44297	0.771	4.023	0.57527	0.015	123.8	17.5866	0.031	37.23	4.87876	0.074	243.9	91.572	0.297	10.05	1.02983	0.389	0.241	0.08306	0.064	92.73	2.60557	0.027	30.78	0.90652	0.502	332.1	11.7894	0.062	56.07	5.3425	0.843	35.15	4.84476	0.773	6.37	0.99448	0.089	1.98	1.6185	0.465	0.43	0.80284	0.425	3.146	1.0058	0.872	1.921
Control	5.9725	1.95605		4.5092	0.24104		136.917	7.94822		40.2333	2.38759		280.333	68.0526		9.9667	2.35269		0.3008	0.06007		89.2667	3.90788		30.4	1.54508		340.25	7.36237		55.4333	8.76899		34.2167	9.02983		7.7083	2.26493		2.3167	1.58907		0.325	0.41588		3.4167	1.80145		1.9392
[truncated: 23 more columns]
