# Supplementary material for: Long-Term Vegan Meditation Improved Human Gut Microbiota
Source: Evid Based Complement Alternat Med. 2020 Jul 5;2020:9517897. doi: 10.1155/2020/9517897 (PMC7358775; doi:10.1155/2020/9517897)
Supplement: Supplementary Materials — Supplemental Table 1: general information. Supplemental Table 2: blood routine. Supplemental Table 3: blood biochemical indicators. Supplemental Table 4: MetagenomeSeq Significa. Supplemental Table 5: envfit environmental factor table of person algorithm. Supplemental Table 6: VIF Variance Expansion Factor Analysis Screening Preserves 18 Environmental Factors. Supplemental Figure 1: P CoA analysis of intestinal micro-organisms at OTU level in meditation group and control group. Supplemental Figure 2: LDA discriminant analysis on the significantly enriched genus at genus level at a threshold of 4. [file 9517897.f1.zip › 9517897.f1/Table3 Blood biochemical indicators.xlsx]

## Sheet: Table3 
Table3 Blood biochemical indicators
Group	ALT(U/L)			AST(U/L)			ALP(U/L)			GGT(U/L)			TBIL(μmol/L)			DBIL(μmol/L)			TP(g/L)			ALB(g/L)			GLU(mmol/L)			BUN(mmol/L)			CREA(μmol/L)			UA(μmol/L)			LDH(U/L)			CK(U/L)
	mean	SD	P-value	mean	SD	P-value	mean	SD	P-value	mean	SD	P-value	mean	SD	P-value	mean	SD	P-value	mean	SD	P-value	mean	SD	P-value	mean	SD	P-value	mean	SD	P-value	mean	SD	P-value	mean	SD	P-value	mean	SD	P-value	mean	SD	P-value
Meditation	10.6111	2.82641	0.001	18.3333	3.33279	0.076	65.3333	18.866	0.872	9.7222	2.6532	0	9.8978	1.97428	0.639	2.7978	0.9636	0.541	64.8989	2.96732	0.004	43.4878	2.36963	0.031	4.0311	0.28954	0.002	4.4222	1.48221	0.135	48.6889	7.86582	0.981	245.49	32.0445	0.404	181.778	41.0267	0.874	104.256	92.4377	0.808
Control	21.9417	12.5663		24.9083	10.746		68.1667	20.9017		18.6667	8.97809		9.3833	3.58198		2.5083	0.99586		71.9667	2.75428		46.3583	1.39575		4.5333	0.36763		3.7	0.68887		48.8333	8.23875		230.667	49.4963		183	29.7107		80	28.857
