# Supplementary material for: Long-Term Vegan Meditation Improved Human Gut Microbiota
Source: Evid Based Complement Alternat Med. 2020 Jul 5;2020:9517897. doi: 10.1155/2020/9517897 (PMC7358775; doi:10.1155/2020/9517897)
Supplement: Supplementary Materials — Supplemental Table 1: general information. Supplemental Table 2: blood routine. Supplemental Table 3: blood biochemical indicators. Supplemental Table 4: MetagenomeSeq Significa. Supplemental Table 5: envfit environmental factor table of person algorithm. Supplemental Table 6: VIF Variance Expansion Factor Analysis Screening Preserves 18 Environmental Factors. Supplemental Figure 1: P CoA analysis of intestinal micro-organisms at OTU level in meditation group and control group. Supplemental Figure 2: LDA discriminant analysis on the significantly enriched genus at genus level at a threshold of 4. [file 9517897.f1.zip › 9517897.f1/Table4 MetagenomeSeq Significa.xlsx]

## Sheet: Table4
Table4 MetagenomeSeq Significant Difference Analysis Table
Taxa	+samples_in_group_M	+samples_in_group_C	counts_in_group_M	counts_in_group_C	oddsRatio	lower	upper	fidherP	fisherAdjP	pvalues
g__[Eubacterium]_nodatum_group	0	6	0	73	0	0	0.622037	0.01373	0.584897	0.00357629
g__Actinomyces	4	11	5	53	0.0532867	0.000949093	0.589744	0.00942253	0.584897	0.00448983
g__[Eubacterium]_brachy_group	1	6	1	99	0.100902	0.00182254	1.12754	0.0686499	1	0.00460551
g__Bifidobacterium	10	12	2837	45331	0	0	5.24866	0.478261	1	0.00470218
g__Erysipelotrichaceae_UCG-003	12	10	6841	3214	Inf	0.190525	Inf	0.478261	1	0.00713471
g__Peptoniphilus	0	5	0	43	0	0	0.886431	0.0372671	0.881988	0.00758128
g__norank_f__Lachnospiraceae	12	12	5633	2490	0	0	Inf	1	1	0.00792035
g__Ezakiella	2	6	3	181	0.214737	0.0161244	1.71988	0.193027	1	0.00882834
g__norank_p__Saccharibacteria	2	11	5	38	0.0241843	0.000394535	0.298983	0.000644194	0.137213	0.0100532
g__[Clostridium]_innocuum_group	7	10	10	54	0.295613	0.0220363	2.47486	0.370709	1	0.0121715
g__Catenibacterium	0	3	0	1149	0	0	2.28632	0.217391	1	0.0159992
g__[Eubacterium]_eligens_group	10	9	3550	231	1.63159	0.149316	23.8157	1	1	0.0167325
g__Lachnospiraceae_UCG-003	6	0	499	0	Inf	1.60762	Inf	0.01373	0.584897	0.0188197
g__Sutterella	9	7	1088	389	2.0749	0.282838	18.3031	0.666846	1	0.0189254
g__Prevotella	0	3	0	36	0	0	2.28632	0.217391	1	0.0202422
g__[Eubacterium]_xylanophilum_group	9	5	906	52	3.93763	0.568048	35.2448	0.213757	1	0.0215671
g__Lachnospiraceae_NK4A136_group	12	11	8893	2405	Inf	0.0256407	Inf	1	1	0.0226492
g__Coprobacter	6	3	1116	20	2.86062	0.407526	25.1308	0.400323	1	0.0232542
g__Pseudobutyrivibrio	7	4	350	44	2.67751	0.40983	20.2575	0.413649	1	0.0345548
g__Barnesiella	10	3	1552	1514	12.925	1.54477	190.846	0.0122781	0.584897	0.0355708
g__Collinsella	9	11	969	3627	0.287331	0.00477656	4.31034	0.590062	1	0.0374877
g__Roseburia	12	12	19970	7137	0	0	Inf	1	1	0.0426725
g__[Ruminococcus]_gnavus_group	11	12	509	1824	0	0	39.0005	1	1	0.0445976
g__Sellimonas	2	5	3	106	0.295613	0.0220363	2.47486	0.370709	1	0.0465351
g__Finegoldia	0	3	0	11	0	0	2.28632	0.217391	1	0.0474654
g__Peptostreptococcus	4	8	4	22	0.26611	0.0328919	1.77138	0.220347	1	0.0491923
